# Supplementary material for: Cultivation of stable, reproducible microbial communities from different fecal donors using minibioreactor arrays (MBRAs)
Source: Microbiome. 2015 Sep 30;3:42. doi: 10.1186/s40168-015-0106-5 (PMC4588258; doi:10.1186/s40168-015-0106-5)
Supplement: Additional file 5: — Relative abundance of all MBRA core OTUs across stable reactors (days 8–21; mean ± SD). Table providing the mean relative abundance of OTUs present in the core communities of MBRAs of all different fecal types examined. [file 40168_2015_106_MOESM5_ESM.xls]

## Sheet: Sheet1
Additional file 5:Relative Abundance of all MBRA core OTUs across stable reactors (days 8-21; Mean ± SD)
	Donor A			Donor B			Donor C
	Rep 1	Rep 2	Rep 3	Rep 1	Rep 2	Rep 3	Rep 1	Rep 2
Bacteroides: Alistipes	0.03 ± 0.01	0.02 ± 0.01	0.02 ± 0.01	0.008 ± 0.005	0.02 ± 0.01	0.01 ± 0.007	0.04 ± 0.02	0.05 ± 0.03
Bacteroides: Bacteroides OTU #1	0.19 ± 0.09	0.16 ± 0.05	0.19 ± 0.07	0.14 ± 0.04	0.12 ± 0.04	0.14 ± 0.04	0.08 ± 0.03	0.07 ± 0.03
Bacteroides: Bacteroides OTU #2	0.09 ± 0.07	0.08 ± 0.07	0.08 ± 0.09	0.006 ± 0.004	0.009 ± 0.005	0.008 ± 0.006	0.004 ± 0.006	0.003 ± 0.003
Firmicutes: Clostridium_XIVa OTU #1	0.003 ± 0.001	0.003 ± 0.001	0.002 ± 0.0008	0.0008 ± 0.0005	0.001 ± 0.0005	0.0006 ± 0.0004	0.002 ± 0.0008	0.001 ± 0.0007
Firmicutes: Clostridium_XIVa OTU #2	0.01 ± 0.006	0.01 ± 0.004	0.02 ± 0.009	0.02 ± 0.005	0.01 ± 0.003	0.02 ± 0.007	0.01 ± 0.003	0.02 ± 0.007
Firmicutes: Clostridium_XIVa OTU #3	0.01 ± 0.005	0.01 ± 0.005	0.03 ± 0.02	0.04 ± 0.01	0.03 ± 0.007	0.02 ± 0.01	0.01 ± 0.007	0.01 ± 0.01
Firmicutes: Clostridium_XIVa OTU #4	0.01 ± 0.005	0.008 ± 0.003	0.002 ± 0.001	0.005 ± 0.002	0.001 ± 0.001	0.002 ± 0.001	0.004 ± 0.001	0.003 ± 0.001
Firmicutes: Clostridium_XIVa OTU #5	0.0008 ± 0.0004	0.001 ± 0.0009	0.002 ± 0.001	0.003 ± 0.002	0.0009 ± 0.0007	0.001 ± 0.0008	0.0007 ± 0.0003	0.0003 ± 0.0002
Firmicutes: Unclassified Lachnospiraceae OTU #1	0.02 ± 0.008	0.008 ± 0.004	0.01 ± 0.01	0.009 ± 0.005	0.002 ± 0.004	0.004 ± 0.003	0.007 ± 0.002	0.01 ± 0.005
Firmicutes: Unclassified Lachnospiraceae OTU #2	0.007 ± 0.002	0.01 ± 0.004	0.007 ± 0.005	0.007 ± 0.005	0.002 ± 0.001	0.006 ± 0.004	0.005 ± 0.002	0.005 ± 0.003
Proteobacteria: Enterobacteriaceae	0.004 ± 0.001	0.16 ± 0.02	0.002 ± 0.001	0.05 ± 0.02	0.09 ± 0.02	0.06 ± 0.02	0.06 ± 0.02	0.04 ± 0.02
Verrucomicrobia: Akkermansia	0.07 ± 0.03	0.1 ± 0.02	0.06 ± 0.04	0.03 ± 0.01	0.03 ± 0.01	0.02 ± 0.006	0.06 ± 0.02	0.06 ± 0.03
Additional Figure 5:Relative Abundance of all MBRA core OTUs across stable reactors (days 8-21; Mean ± SD)
	Donor C	Pool
	Rep 3	Rep 1	Rep 2	Rep 3	Rep 4	Rep 5	Rep 6
Bacteroides: Alistipes	0.02 ± 0.005	0.05 ± 0.02	0.04 ± 0.01	0.05 ± 0.03	0.03 ± 0.01	0.05 ± 0.04	0.06 ± 0.03
Bacteroides: Bacteroides OTU #1	0.05 ± 0.01	0.18 ± 0.06	0.2 ± 0.06	0.19 ± 0.04	0.19 ± 0.07	0.2 ± 0.07	0.14 ± 0.03
Bacteroides: Bacteroides OTU #2	0.001 ± 0.0007	0.01 ± 0.008	0.03 ± 0.03	0.02 ± 0.01	0.01 ± 0.01	0.02 ± 0.03	0.01 ± 0.01
Firmicutes: Clostridium_XIVa OTU #1	0.002 ± 0.001	0.001 ± 0.0008	0.004 ± 0.002	0.001 ± 0.0006	0.002 ± 0.0006	0.004 ± 0.002	0.002 ± 0.0007
Firmicutes: Clostridium_XIVa OTU #2	0.02 ± 0.007	0.007 ± 0.007	0.02 ± 0.01	0.02 ± 0.01	0.03 ± 0.01	0.01 ± 0.004	0.03 ± 0.02
Firmicutes: Clostridium_XIVa OTU #3	0.01 ± 0.006	0.03 ± 0.02	0.02 ± 0.006	0.02 ± 0.01	0.03 ± 0.01	0.01 ± 0.005	0.02 ± 0.009
Firmicutes: Clostridium_XIVa OTU #4	0.002 ± 0.0008	0.02 ± 0.02	0.0007 ± 0.0004	0.0008 ± 0.0004	0.006 ± 0.003	0.04 ± 0.03	0.0009 ± 0.0007
Firmicutes: Clostridium_XIVa OTU #5	0.0006 ± 0.0003	0.001 ± 0.0006	0.001 ± 0.0005	0.002 ± 0.002	0.0009 ± 0.0004	0.0008 ± 0.0005	0.0006 ± 0.0004
Firmicutes: Unclassified Lachnospiraceae OTU #1	0.009 ± 0.004	0.0009 ± 0.0007	0.005 ± 0.003	0.003 ± 0.002	0.005 ± 0.003	0.006 ± 0.004	0.002 ± 0.001
Firmicutes: Unclassified Lachnospiraceae OTU #2	0.005 ± 0.002	0.007 ± 0.003	0.008 ± 0.007	0.01 ± 0.006	0.02 ± 0.007	0.01 ± 0.006	0.01 ± 0.005
Proteobacteria: Enterobacteriaceae	0.02 ± 0.02	0.02 ± 0.01	0.07 ± 0.02	0.05 ± 0.01	0.09 ± 0.03	0.03 ± 0.01	0.07 ± 0.02
Verrucomicrobia: Akkermansia	0.05 ± 0.02	0.07 ± 0.03	0.04 ± 0.02	0.06 ± 0.02	0.05 ± 0.02	0.09 ± 0.04	0.05 ± 0.02
