# Supplementary material for: Cultivation of stable, reproducible microbial communities from different fecal donors using minibioreactor arrays (MBRAs)
Source: Microbiome. 2015 Sep 30;3:42. doi: 10.1186/s40168-015-0106-5 (PMC4588258; doi:10.1186/s40168-015-0106-5)
Supplement: Additional file 10: — Comparison of reagent concentrations described in 1 L of medium. Table comparing reagent concentrations described for media used for cultivation of complex fecal communities from 11 different sources. [file 40168_2015_106_MOESM10_ESM.xlsx]

## Sheet: Sheet1
Additional File 10. Comparison of reagent concentrations described in 1L of medium
	Examples of media used for batch cultivation (liquid or agar plates) of human fecal communities			Examples of media used for continuous-flow cultivation of human fecal communities
Citation:	1		2	This paper	3		4*	5	6	7	8	9	10		11
Type of culture System:	18 hr batch culture; high carbohydrate	18 hr batch culture; low carbohydrate	7-day cultivation on agar plates	single stage reactor	single stage reactor	5-stage reactor	3-stage continuous culture model			SHIME			Initial fermentor TIM-2	Concentrated feed for TIM-2 model	TIM-2
arabinogalactan	2 g	500 mg		100 mg	500 mg		600 mg	2 g	1 g	1 g	1 g	1 g	600 mg	6 g	9.4 g
pectin	2 g	500 mg			500 mg		600 mg	2 g	2 g	2 g	2 g	2 g	600 mg	6 g	9.4 g
xylan	2 g	500 mg			500 mg		600 mg	2 g		1 g	1 g	1 g	600 mg	6 g	9.4 g
amylopectin							600 mg						600 mg	6 g	9.4 g
starch	5 g	500 mg			500 mg		5 g	5 g	3 g	3 g	4.2 g$	3 g	5 g	50 g	78.4 g
glucose			400 mg	40 mg	7.5 g				400 mg	400 mg	400 mg
cellobiose			1 g	150 mg
maltose			1 g	150 mg
fructose			1 g
guar gum	1 g	500 mg						1 g
inulin	1 g	1 g		200 mg				1 g
peptone water	5 g	500 mg					3 g	5 g	2 g						3 g
bactopeptone													3 g	30 g	47 g
meat extract			5 g
yeast extract	4.5 g	4.5 g	1 g		5 g			4.5 g	2 g	3 g	3 g	3 g
tryptone	5 g	500 mg	2 g					5 g
tryptone soya broth					500 mg
milled soya bran						10 g
peptone										1 g	1 g	1 g
casein	3 g	3 g					3 g	3 g					3 g	30 g	47 g
mucin	4 g	500 mg						4 g		4 g	4 g	4 g
bile acids						4.5 g
bile salts	400 mg	400 mg					50 mg	0.4 g				6 g+			5 mg		1 ml	1
pancreatin												900 mg+					2 ml	2
ox bile				0.5 g									50 mg	50 mg	800 mg		2 ml	2
cysteine			0.5 g		500 mg	1.8 g	400 mg	0.8 g		500 mg	500 mg	500 mg	40 mg	400 mg	400 mg		1 ml	1
sodium bicarbonate			0.5 g	2 g	400 mg	2.5 g	200 mg	1.5 g	2 g	400 mg					200 mg		2 ml	2
sodium chloride	4.5 g	4.5 g	80 mg	400 mg	80 mg	9 g	4.5 g	4.5 g	100 mg	80 mg		12.5 g+	4.5 g	4.5 g	4.5 g		1 ml	1
potassium chloride	4.5 g	4.5 g				2.5 g		4.5 g										0
potassium phosphate dibasic				40 mg	40 mg				40 mg	40 mg								0
potassium phosphate monobasic	500 mg	500 mg	13.6 g	40 mg	40 mg	5 g	2 g	0.5 g	40 mg				2.5 g	2.5 g	2 g		2 ml	2
calcium chloride			8 mg	10 mg	8 mg	200 mg	450 mg	0.15 g	10 mg	8 mg			450 mg	450 mg	450 mg		20 ml	20
magnesium sulfate heptahydrate	1.25 g	1.25 g	2 mg	10 mg	8 mg	300 mg	500 mg	1.25 g	10 mg	8 mg			500 mg	500 mg	500 mg		34 ml	34
hemin	50 mg	50 mg	1.2 mg	5 mg	5 mg	10 mg	10 mg	50 mg	5 mg	5 mg			10 mg	10 mg	10 mg			2
histidine			31.03 mg
Tween 80	1 ml	1 ml		2 ml	1 ml	2 ml	2 ml	1 ml	2 ml	1 ml			2 ml	20 ml	34 ml
ammonium chloride						2 g
manganese sulfate dihydrate										500 μg
manganese chloride tetrahydrate					5 μM	100 mg
iron II sulfate heptahydrate	5 mg	5 mg	400 μg				5 mg	5 mg		100 μg			5 mg	5 mg	5 mg
iron III chloride hexahydrate					50 μM	50 μM
cobalt sulfate										100 μg
cobalt chloride hexahydrate					10 μM	100 mg
zinc sulfate										100 μg
copper II sulfate pentahydrate										10 μg
copper II chloride dihydrate					5 μM	5 μM
aluminum potassium sulfate										10 μg
boric acid					5 μM	5 μM				10 μg
sodium molybdate dihydrate										10 μg
sodium molybdate					0.01 μM	10 nM
nickel II chloride hexahydrate										100 μg
sodium selenite										10 μg
zinc oxide					10 μM	10 μM
menadione	1 μg	1 μg	1 mg	1 mg			1 μg			1 μg			1 μg	1 μg	1 μg
biotin	2 μg	2 μg			2 μg	300 μg	2 μg			2 μg			2 μg	2 μg	2 μg
pantothenate	10 μg	10 μg			5 μg	600 μg	10 μg			10 μg			10 μg	10 μg	10 μg
nicotinamide	5 μg	5 μg				900 μg	5 μg			5 μg			5 μg	5 μg	5 μg
vitamin B12					5 μg	40 μg	500 ng			500 ng			500 ng	500 ng	500 ng
thiamin	4 μg	4 μg			5 μg	800 μg	4 μg			4 μg			4 μg	4 μg	4 μg
para-aminobenzoic acid	5 μg	5 μg			5 μg	40 μg				5 μg			5 μg	5 μg
nicotinic acid					5 μg		5 μg								5 μg
folic acid					2 μg	20 μg
pyrodixine hydrochloride					10 μg	800 μg
riboflavin					5 μg	720 μg
thioctic acid					5 μg
mercaptoethanesulfonic acid					5 μg
resazurin	100 μg	100 μg
ATCC Vitamin Mix			10 ml
ATCC Trace Mineral Mix			10 ml
Acetic acid			1.7 ml
Isovaleric acid			0.1 ml
Propionic acid			2 ml
Butyric acid			2 ml
Agar			12 g
*For part of the experiment, Gibson et al pumped a solution of porcine gastric mucin into vessel 2 (0.5 L) at 5.8 g/day (11.6 g)
$Ater two weeks of operation, starch in SHIME feed was replaced with native chicory inulin at 2.5 g/day
+Reagents provided in pancreatic juice
References cited for sources of media:
1. Kim B-S, Kim JN, Cerniglia CE. In Vitro Culture Conditions for Maintaining a Complex Population of Human Gastrointestinal Tract Microbiota. J Biomed Biotech. 2011; 2011:838040.
2. Goodman AL, Kallstrom G, Faith JJ, Reyes A, Moore A, Dantas G, et al. Extensive personal human gut microbiota culture collections characterized and manipulated in gnotobiotic mice. Proc Natl Acad Sci USA. 2011; 108: 6252-7
3. Allison C, McFarlane C, MacFarlane GT. Studies on mixed populations of human intestinal bacteria grown in single-stage and multistage continuous culture systems. Appl Environ Microbiol. 1989; 55:672–8.
4. Gibson GR, Cummings JH, MacFarlane GT. Use of a three-stage continuous culture system to study the effect of mucin on dissimilatory sulfate reduction and methanogenesis by mixed populations of human gut bacteria. Appl Environ Microbiol. 1988; 54:2750–5.
5. Macfarlane GT, Macfarlane S, Gibson GR. Validation of a Three-Stage Compound Continuous Culture System for Investigating the Effect of Retention Time on the Ecology and Metabolism of Bacteria in the Human Colon. Microb Ecol. 1998; 35:1–8.
6. Freeman J, O’Neill FJ, Wilcox MH. Effects of cefotaxime and desacetylcefotaxime upon Clostridium difficile proliferation and toxin production in a triple-stage chemostat model of the human gut. J Antimicrob Chemother. 2003;52:96–102.
7. Molly K, Vande Woestyne M, Verstraete W. Development of a 5-step multi-chamber reactor as a simulation of the human intestinal microbial ecosystem. Appl Microbiol Biotechnol. 1993; 39:254–8.
8. Wiele T, Boon N, Possemiers S, Jacobs H, Verstraete W. Prebiotic effects of chicory inulin in the simulator of the human intestinal microbial ecosystem. FEMS Microbiol Ecol. 2004; 51:143–53.
9. Van den Abbeele P, Belzer C, Goossens M, Kleerebezem M, de Vos WM, Thas O, et al. Butyrate-producing Clostridium cluster XIVa speciesspecifically colonize mucins in an in vitro gut model. ISME J. 2012;7:949–61.
10. Minekus M, Smeets-Peeters M, Bernalier A, Marol-Bonnin S, Havenaar R, Marteau P, et al. A computer-controlled system to simulate conditions of the large intestine with peristaltic mixing, water absorption and absorption of fermentation products. Appl Microbiol Biotechnol. 1999; 53:108–14.
12. Rajilic-Stojanovic M, Maathuis A, Heilig HGHJ, Venema K, de Vos WM, Smidt H. Evaluating the microbial diversity of an in vitro model of the human large intestine by phylogenetic microarray analysis. Microbiology. 2010;156:3270–81.
